# Supplementary material for: Erratum to: Pneumococcal lower respiratory tract infections in adults: an observational case–control study in primary care in Belgium
Source: BMC Fam Pract. 2016 Mar 2;17:25. doi: 10.1186/s12875-016-0420-4 (PMC4776432; doi:10.1186/s12875-016-0420-4)
Supplement: Additional file 1: — Changes in UAD results. (XLSX 12 kb) [file 12875_2016_420_MOESM1_ESM.xlsx]

## Sheet: Sheet2
	First analysis (site 34 excluded because contamination due to vaccine aerosol)			revised analysis		cross tabel submitted						cross tabel revised
subject ID	binax now	SSUAD		SSUAD			SSUAD positive	ssuad negative					SSUAD positive	ssuad negative
003-04	1	Pn 5_UAD				binax now positive	5	7	0.0262582	12		binax now positive	4	8	0.0262582	12
004-06	1					binax now negative	10	453				binax now negative	11	453
004-10	1						0.0328228	457	0.04814				0.0328228	457	0.04814
005-02	1	Pn 7F_UAD		Pn 7F_UAD
005_03	0	Pn 19A_UAD		Pn 19A_UAD
007-04	1					serotype table submitted						serotype table revised
012-05	0	Pn 7F_UAD		Pn 7F_UAD		Pneumococcal serotype	N	%				Pneumococcal serotype	N	%
015-03	0	Pn 18C_UAD		Pn 18C_UAD		1	1	6.67				1	1	6.67
019-21	1	Pn 1_UAD		Pn 1_UAD		3	1	6.67				3	1	6.67
019-23	1					5	1	6.67				6A	2	13.33
023-017	0	Pn 14_UAD				6A	2	13.33				7 F	2	13.33
027-04	1	Pn 19A_UAD		Pn 19A_UAD		7 F	2	13.33				14	1	6.67
027-18	0	Pn 6A_UAD		Pn 6A_UAD		14	2	13.33				18C	2	13.33
029-04	1					18C	1	6.67				19A	5	33.33
035-01	1					19A	5	33.33				23F	1	6.67
035-04	1					Total*	15	100.0				Total*	15	100.0
037-04		indeterminate		Pn 18C_UAD
037-04		indeterminate		Pn 23F_UAD
037_08	0	Pn 19A_UAD		Pn 19A_UAD
041-02	0	Pn 19A_UAD		Pn 19A_UAD
041_09	0	Pn 14_UAD		Pn 14_UAD
041_14	0	Pn 3_UAD		Pn 3_UAD
041_23	1	Pn 6A_UAD		Pn 6A_UAD
043_19	0	Pn 19A_UAD		Pn 19A_UAD
	12
